# Supplementary material for: Urinary miRNA Analysis for Clear Cell Renal Cell Carcinoma: miR-20a as a Key Endogenous Normalizer
Source: Int J Mol Sci. 2026 Apr 7;27(7):3323. doi: 10.3390/ijms27073323 (PMC13073742; doi:10.3390/ijms27073323)
Supplement: Supplementary file 1 [file ijms-27-03323-s001.zip]

Archive with 1 entries (1 files):
- ijms-4149443-supplementary.pdf
